# Supplementary material for: Detection of Velogenic Avian Paramyxoviruses in Rock Doves in New York City, New York
Source: Microbiol Spectr. 2022 Mar 31;10(2):e02061-21. doi: 10.1128/spectrum.02061-21 (PMC9045282; doi:10.1128/spectrum.02061-21)
Supplement: SUPPLEMENTAL FILE 1 — Supplemental material. Download SPECTRUM02061-21_Supp_2_seq13.xlsx, XLSX file, 0.05 MB [file spectrum02061-21_supp_2_seq13.xlsx]

## Sheet: MatrixOutput
	APMV-1/Rock_Dove/NYC/USA/NYCVH/21-0052/2021***	APMV-1/Rock_Dove/NYC/USA/NYCVH/21-0109/2021***	VI.2.1.1.1_VI_a_JX901367_pigeon_USA_PA_810_2008	VI.2.1.1.1_VI_a_JX901351_pigeon_USA_NJ_721_2007	XVI_XVI_1857_JX915243_chicken_Mexico_Queretaro_452_1947_1947	MG018201.1_Rock_Pigeon/USA/MA/1188-kidney/24998-1G/2014	MG018202.1_ECDO/USA/MT/1177-kidney/22919-1-B/2010	MG018206.1_ECDO/USA/TX/1180-kidney/26041-4-C/2014	MG018208.1_ECDO/USA/UT/1181-spleen/26594-1-A/2015	MG018209.1_ECDO/USA/TX/1182-spleen/26877-2-C/2016	MG018210.1_ECDO/USA/TX/1184-kidney/26981-2-C/2015	MG018211.1_ECDO/USA/TX/1185-kidney/26981-3-A/2015	MG018213.1_ECDO/USA/KS/1191-spleen/W16-453-3/2016	MG018216.1_ECDO/USA/KS/1195-kidney/W16-457-2/2016	MG018218.1_Rock_Pigeon/USA/PA/1189-kidney/23844-3-C/2012	MG018219.1_ECDO/USA/KS/1193-kidney/W16-455-2/2016	JN872175.1_Pigeon/Minnesota/723/2009	JN941998.1_Pigeon/Pennsylvania/2282/2008	JN941996.1_Pigeon/Pennsylvania/2062/2008	JN872174.1_New_Jersey/9564/2010	JN872172.1_Raptor/Minnesota/18575-4/2009	JN942000.1_Dove/Florida/1287/2008	JN941999.1_Pigeon/Minnesota/77/2008	JN872190.1_Pigeon/South_Dakota/486839/2007	KP780870.1_Rock_Pigeon_MD_2013_ND0002270	KP780871.1_Rock_Pigeon_PA_2013_ND0007190	KP780872.1_Rock_Pigeon_PA_2013_ND0007186	KP780873.1_Rock_Pigeon_PA_2013_ND0007187	KP780874.2_Rock_Pigeon_PA_2013_ND0007199	KP780875.1_Rock_Pigeon_MI_2013_ND0003553	KP780876.1_Rock_Pigeon_MI_2013_ND0003558	JX901330.1_APMV1/Pigeon/PA/USA/0702/2007	JX901332.1_APMV1/Pigeon/MO/USA/0703/2007	JX901333.1_APMV1/Pigeon/PA/USA/0704/2007	JX901334.1_APMV1/Pigeon/PA/USA/0705/2007	JX901335.1_APMV1/Pigeon/PA/USA/0706/2007	JX901336.1_APMV1/Pigeon/NC/USA/0707/2007	JX901337.1_APMV1/Pigeon/CT/USA/0708/2007	JX901338.1_APMV1/Pigeon/OH/USA/0709/2007	JX901339.1_APMV1/Pigeon/NJ/USA/0710/2007	JX901340.1_APMV1/Pigeon/PA/USA/0711/2007	JX901342.1_APMV1/Pigeon/MN/USA/0713/2007	JX901344.1_APMV1/Pigeon/ME/USA/0714/2007	JX901346.1_APMV1/Pigeon/PA/USA/0716/2007	JX901347.1_APMV1/Pigeon/NY/USA/0717/2007	JX901348.1_APMV1/Pigeon/PA/USA/0718/2007	JX901349.1_APMV1/Pigeon/MD/USA/0719/2007	JX901350.1_APMV1/Pigeon/PA/USA/0720/2007	JX901352.1_APMV1/Pigeon/PA/USA/0723/2007
APMV-1/Rock_Dove/NYC/USA/NYCVH/21-0052/2021***
APMV-1/Rock_Dove/NYC/USA/NYCVH/21-0109/2021***	0.02406
VI.2.1.1.1_VI_a_JX901367_pigeon_USA_PA_810_2008	0.0227917	0.0278139
VI.2.1.1.1_VI_a_JX901351_pigeon_USA_NJ_721_2007	0.0240649	0.0291001	0.00363579
XVI_XVI_1857_JX915243_chicken_Mexico_Queretaro_452_1947_1947	0.10341	0.109112	0.0952276	0.0931401
MG018201.1_Rock_Pigeon/USA/MA/1188-kidney/24998-1G/2014	0.0153239	0.020296	0.0134354	0.0146816	0.0982131
MG018202.1_ECDO/USA/MT/1177-kidney/22919-1-B/2010	0.0342803	0.0394021	0.015938	0.0159454	0.0989648	0.0247136
MG018206.1_ECDO/USA/TX/1180-kidney/26041-4-C/2014	0.0506076	0.054545	0.0355726	0.0343104	0.104029	0.0433545	0.0395083
MG018208.1_ECDO/USA/UT/1181-spleen/26594-1-A/2015	0.0620118	0.064655	0.0440443	0.0440658	0.118479	0.0519495	0.0480546	0.0376169
MG018209.1_ECDO/USA/TX/1182-spleen/26877-2-C/2016	0.0619328	0.0645723	0.0433334	0.0420601	0.115311	0.0525507	0.0473325	0.0343434	0.0203056
MG018210.1_ECDO/USA/TX/1184-kidney/26981-2-C/2015	0.0619878	0.0646299	0.0427151	0.0427359	0.117646	0.0519296	0.0467121	0.0337266	0.0172027	0.0153127
MG018211.1_ECDO/USA/TX/1185-kidney/26981-3-A/2015	0.0619998	0.0646424	0.0427232	0.042744	0.11767	0.0519396	0.046721	0.0350134	0.0184509	0.0165551	0.00120909
MG018213.1_ECDO/USA/KS/1191-spleen/W16-453-3/2016	0.0578408	0.0611155	0.040027	0.0400464	0.110771	0.0491784	0.0426817	0.0285552	0.0222138	0.0203001	0.0184426	0.0196929
MG018216.1_ECDO/USA/KS/1195-kidney/W16-457-2/2016	0.0578408	0.0611155	0.040027	0.0400464	0.110771	0.0491784	0.0426817	0.0285552	0.0222138	0.0203001	0.0184426	0.0196929	0
MG018218.1_Rock_Pigeon/USA/PA/1189-kidney/23844-3-C/2012	0.0140767	0.0190369	0.0121956	0.0134378	0.0981408	0.00363645	0.0234419	0.0407253	0.050602	0.0498747	0.0492548	0.0492642	0.0465234	0.0465234
MG018219.1_ECDO/USA/KS/1193-kidney/W16-455-2/2016	0.0578408	0.0611155	0.040027	0.0400464	0.110771	0.0491784	0.0426817	0.0285552	0.0222138	0.0203001	0.0184426	0.0196929	0	0	0.0465234
JN872175.1_Pigeon/Minnesota/723/2009	0.0278742	0.0329421	0.00975222	0.00975673	0.0988314	0.0184219	0.0184355	0.0368812	0.0440777	0.0433662	0.0427475	0.0427556	0.0400572	0.0400572	0.0171677	0.0400572
JN941998.1_Pigeon/Pennsylvania/2282/2008	0.02724	0.0310215	0.00668717	0.00669025	0.0960639	0.0177983	0.0190743	0.0362574	0.0473738	0.0466537	0.0460338	0.0460426	0.0433205	0.0433205	0.0165457	0.0433205	0.0128475
JN941996.1_Pigeon/Pennsylvania/2062/2008	0.0285439	0.0329798	0.0116107	0.0116161	0.100423	0.0190692	0.0190832	0.0375734	0.0460915	0.0440741	0.0447542	0.0447627	0.0420477	0.0420477	0.0178117	0.0420477	0.00546518	0.014721
JN872174.1_New_Jersey/9564/2010	0.0291411	0.0342182	0.00852346	0.0085274	0.0996364	0.0196688	0.0196945	0.0407835	0.0480363	0.0473145	0.0466943	0.0453828	0.0439763	0.0439763	0.0184115	0.0439763	0.0147046	0.0116106	0.0159646
JN872172.1_Raptor/Minnesota/18575-4/2009	0.0297828	0.0348659	0.0116	0.0116054	0.101008	0.0202981	0.020313	0.038823	0.0460464	0.0453299	0.0447105	0.044719	0.0420069	0.0420069	0.0190389	0.0420069	0.00181474	0.0147073	0.00729894	0.0165703
JN942000.1_Dove/Florida/1287/2008	0.0406815	0.044551	0.0246719	0.0246836	0.0987662	0.031019	0.0284979	0.0368457	0.0473596	0.0440228	0.044702	0.0460113	0.0394212	0.0394212	0.0284579	0.0394212	0.0259474	0.0265895	0.0266119	0.0284873	0.0278477
JN941999.1_Pigeon/Minnesota/77/2008	0.0426529	0.0452378	0.0228024	0.0228132	0.106723	0.0329517	0.029155	0.0375049	0.0493449	0.0459938	0.0447239	0.0460338	0.0439597	0.0439597	0.0303796	0.0439597	0.0240738	0.0247136	0.0247344	0.0278794	0.0259693	0.0240333
JN872190.1_Pigeon/South_Dakota/486839/2007	0.0432784	0.047163	0.0234179	0.0234289	0.105365	0.0335722	0.0297742	0.0401036	0.0480035	0.0459626	0.0453434	0.0466537	0.0426367	0.0426367	0.0309984	0.0426367	0.0246902	0.0265993	0.0253519	0.0284979	0.0265867	0.0265719	0.0122079
KP780870.1_Rock_Pigeon_MD_2013_ND0002270	0.0146924	0.019656	0.0128085	0.0140521	0.0988314	0.00546267	0.0240649	0.0426701	0.0512479	0.0518487	0.0512283	0.0512381	0.0484839	0.0484839	0.00424239	0.0484839	0.0177853	0.0171628	0.0184306	0.0190299	0.0196579	0.0303595	0.0322882	0.0329079
KP780871.1_Rock_Pigeon_PA_2013_ND0007190	0.0171803	0.0221637	0.0152829	0.0165336	0.100316	0.00668353	0.0253352	0.0426782	0.0512577	0.0505288	0.0499088	0.0499183	0.0471732	0.0471732	0.00302715	0.0471732	0.0190389	0.0196596	0.0196873	0.020279	0.0209163	0.0303651	0.0322942	0.032914	0.0072909
KP780872.1_Rock_Pigeon_PA_2013_ND0007186	0.0159393	0.0209142	0.0140482	0.0152956	0.100316	0.00546366	0.0253352	0.0426782	0.0512577	0.0505288	0.0499088	0.0499183	0.0471732	0.0471732	0.00181474	0.0471732	0.0190389	0.0184148	0.0196873	0.0190334	0.0209163	0.0303651	0.0322942	0.032914	0.00607054	0.00120887
KP780873.1_Rock_Pigeon_PA_2013_ND0007187	0.0165595	0.0215387	0.0146653	0.0159143	0.0996035	0.00607333	0.0247065	0.0420318	0.050602	0.0498747	0.0492548	0.0492642	0.0465234	0.0465234	0.00242068	0.0465234	0.0184167	0.0190369	0.0190637	0.019656	0.0202923	0.0297323	0.0316592	0.0322788	0.00668046	0.00060418	0.00060418
KP780874.2_Rock_Pigeon_PA_2013_ND0007199	0.0165595	0.0215387	0.0146653	0.0159143	0.101029	0.00607333	0.0259645	0.0433252	0.0519139	0.0511835	0.0505633	0.050573	0.0478236	0.0478236	0.00242068	0.0478236	0.0196616	0.0190369	0.0203114	0.019656	0.0215409	0.0297323	0.0329298	0.0335498	0.00668046	0.00181408	0.00060418	0.00120887
KP780875.1_Rock_Pigeon_MI_2013_ND0003553	0.0171915	0.0221783	0.0152928	0.0165443	0.101818	0.00668782	0.0266119	0.0440025	0.0526069	0.0518742	0.0512535	0.0512633	0.0485076	0.0485076	0.00302908	0.0485076	0.0202981	0.0196724	0.0209497	0.0202923	0.0221805	0.0303852	0.0335883	0.034209	0.00729558	0.00242135	0.00120964	0.00181524	0.000604564
KP780876.1_Rock_Pigeon_MI_2013_ND0003558	0.0178082	0.0227978	0.0159069	0.0171597	0.102499	0.0072969	0.0272349	0.0446378	0.0532487	0.0525147	0.0518941	0.051904	0.0491449	0.0491449	0.00363544	0.0491449	0.0209163	0.0202902	0.0215691	0.0209103	0.0228001	0.03101	0.0342154	0.0348362	0.00790473	0.00302715	0.00181474	0.00242068	0.00120931	0.00120986
JX901330.1_APMV1/Pigeon/PA/USA/0702/2007	0.0453299	0.0479108	0.0253592	0.0253712	0.105465	0.0355688	0.0317521	0.0414452	0.0520707	0.0500057	0.0480088	0.0493261	0.0466448	0.0466448	0.0329798	0.0466448	0.0266394	0.0272839	0.0273071	0.0304685	0.0285463	0.0278661	0.0128391	0.0147019	0.0348994	0.034906	0.034906	0.0342675	0.035545	0.0362089	0.0368387
JX901332.1_APMV1/Pigeon/MO/USA/0703/2007	0.0285303	0.0336071	0.0103748	0.0103796	0.0996364	0.0190602	0.0190743	0.0375553	0.0447664	0.0440526	0.0434332	0.0434415	0.0407363	0.0407363	0.0178034	0.0407363	0.00181557	0.0134763	0.0073023	0.0153367	0.00363711	0.0265993	0.0247227	0.0247065	0.0184219	0.019678	0.019678	0.0190548	0.0203018	0.0209398	0.021559	0.0272941
JX901333.1_APMV1/Pigeon/PA/USA/0704/2007	0.0253425	0.0303909	0.00485585	0.00363579	0.0946405	0.0159321	0.0172013	0.0369029	0.045405	0.0446899	0.0440705	0.0440789	0.0413703	0.0413703	0.0146843	0.0413703	0.0109949	0.00791999	0.0128607	0.00976206	0.0128487	0.0259624	0.0240876	0.0247044	0.0153	0.0177885	0.0165474	0.0171677	0.0171677	0.0178001	0.0184167	0.0266548	0.0116204
JX901334.1_APMV1/Pigeon/PA/USA/0705/2007	0.0272068	0.0322634	0.00790042	0.00790406	0.0959739	0.017777	0.0165642	0.0349461	0.0447105	0.0439978	0.0433791	0.0433874	0.0406859	0.0406859	0.0165259	0.0406859	0.0116	0.0109796	0.0134664	0.0128285	0.0122202	0.0253092	0.0234376	0.0240535	0.0171422	0.0183927	0.0183927	0.0177719	0.019014	0.0196487	0.0202658	0.0247298	0.0122259	0.00913545
JX901335.1_APMV1/Pigeon/PA/USA/0706/2007	0.0336646	0.0387855	0.0153339	0.0153411	0.104846	0.024101	0.0241189	0.0414889	0.0474332	0.0467121	0.0454309	0.0454396	0.0420795	0.0420795	0.02283	0.0420795	0.0116084	0.0184698	0.0147142	0.0203472	0.0134637	0.0317098	0.0298193	0.0304394	0.023453	0.0247227	0.0247227	0.0240941	0.0253519	0.0259988	0.0266218	0.0324228	0.0109978	0.0165966	0.0172027
JX901336.1_APMV1/Pigeon/NC/USA/0707/2007	0.0445811	0.0484733	0.0246765	0.0246882	0.105387	0.0348529	0.0310479	0.0414016	0.0493207	0.0472733	0.0466537	0.0479669	0.0439383	0.0439383	0.0322728	0.0439383	0.0259522	0.0278661	0.0266169	0.0297687	0.0278529	0.0278374	0.0134427	0.00120909	0.0341862	0.0341926	0.0341926	0.0335561	0.0348297	0.0354909	0.036119	0.0159438	0.0259693	0.0259672	0.0253138	0.0317158
JX901337.1_APMV1/Pigeon/CT/USA/0708/2007	0.0316743	0.0354777	0.0122069	0.0122125	0.0973318	0.0221642	0.0184287	0.0349264	0.0427313	0.0420238	0.041406	0.0414138	0.0387271	0.0387271	0.0209009	0.0387271	0.013449	0.0153155	0.0153227	0.0171789	0.0153084	0.0253045	0.0234332	0.0234179	0.021521	0.0227832	0.0227832	0.0221578	0.0234092	0.0240515	0.0246719	0.025994	0.0140781	0.0134566	0.0128274	0.0190708	0.0246765
JX901338.1_APMV1/Pigeon/OH/USA/0709/2007	0.0317191	0.035528	0.0134626	0.0134689	0.101839	0.0221951	0.0222115	0.040799	0.04673	0.0460113	0.0453914	0.0454001	0.0426817	0.0426817	0.02093	0.0426817	0.0048545	0.0165842	0.0103729	0.0184543	0.00668595	0.0297742	0.0278898	0.0285085	0.021551	0.021555	0.021555	0.02093	0.0221805	0.0228216	0.0234419	0.0291991	0.00546815	0.0147183	0.0153239	0.0153352	0.0297798	0.0171852
JX901339.1_APMV1/Pigeon/NJ/USA/0710/2007	0.0323097	0.036116	0.0128227	0.0128287	0.0966233	0.0227898	0.0190513	0.0355659	0.0433791	0.0426701	0.0420522	0.0420601	0.0393692	0.0393692	0.021525	0.0393692	0.0140664	0.015935	0.0159425	0.0178001	0.0159276	0.025933	0.0240604	0.0240446	0.0221456	0.0234092	0.0234092	0.0227832	0.0240357	0.024679	0.0252998	0.0266246	0.0146965	0.0140743	0.0134441	0.0196945	0.0253045	0.00060418	0.0178067
JX901340.1_APMV1/Pigeon/PA/USA/0711/2007	0.0253092	0.0303507	0.00606724	0.00607003	0.0952276	0.0159114	0.0146992	0.0330176	0.0427475	0.0420397	0.0414217	0.0414295	0.0387417	0.0387417	0.0146653	0.0387417	0.00975222	0.00913455	0.0116107	0.0109776	0.01037	0.0234179	0.021551	0.022166	0.0152801	0.0165259	0.0165259	0.0159069	0.0171454	0.017777	0.0183927	0.024101	0.0103748	0.00729629	0.00181474	0.0153339	0.0234222	0.0109767	0.0134626	0.0115915
JX901342.1_APMV1/Pigeon/MN/USA/0713/2007	0.0426413	0.0465234	0.0240495	0.0240609	0.0981408	0.0329428	0.0278823	0.025965	0.040123	0.0368396	0.0362234	0.0375129	0.032307	0.032307	0.0303714	0.032307	0.0240673	0.0272355	0.0247278	0.0291363	0.0259624	0.0265572	0.0271996	0.0272175	0.0322795	0.0322855	0.0322855	0.0316507	0.0329209	0.0335792	0.0342062	0.0297804	0.0259747	0.0253383	0.0234313	0.0298113	0.028485	0.0246815	0.0291471	0.0253097	0.0227963
JX901344.1_APMV1/Pigeon/ME/USA/0714/2007	0.032964	0.0367895	0.014687	0.0146938	0.0952856	0.0246927	0.0209416	0.0394742	0.0460376	0.0459713	0.045352	0.0453606	0.0426448	0.0426448	0.0234222	0.0426448	0.0159364	0.0178132	0.0178216	0.0184321	0.0178049	0.0284844	0.0253446	0.027222	0.0240446	0.0227875	0.0227875	0.0221619	0.0234135	0.024056	0.0246765	0.0291852	0.0165703	0.0159454	0.0140741	0.0215891	0.0284897	0.0159305	0.0184389	0.0165504	0.0134514	0.0265971
JX901346.1_APMV1/Pigeon/PA/USA/0716/2007	0.0291634	0.0342446	0.0109898	0.0109949	0.100349	0.0196836	0.0196982	0.0381982	0.0454174	0.044702	0.0440825	0.0440909	0.0413815	0.0413815	0.0184253	0.0413815	0.00120986	0.0140949	0.0066909	0.0159571	0.00302963	0.0272299	0.0253519	0.0259693	0.0190443	0.0203018	0.0203018	0.019678	0.0209261	0.0215651	0.0221846	0.0279267	0.00303101	0.0122373	0.0128428	0.0128522	0.0272349	0.0146965	0.00607833	0.0153155	0.0109898	0.0253451	0.0171915
JX901347.1_APMV1/Pigeon/NY/USA/0717/2007	0.0486717	0.0512675	0.0285629	0.0285765	0.107785	0.0388418	0.0350024	0.0434627	0.0554695	0.053385	0.0513729	0.0526993	0.0499961	0.0499961	0.0362332	0.0499961	0.0298534	0.0305034	0.0305294	0.0337096	0.0317732	0.0310834	0.0172059	0.0190867	0.0381654	0.0381726	0.0381726	0.0375301	0.0388157	0.0394859	0.0401187	0.00424859	0.0305148	0.0298707	0.0266648	0.0356806	0.0203397	0.0292021	0.0324322	0.0298366	0.0260332	0.0330114	0.0324167	0.0311513
JX901348.1_APMV1/Pigeon/PA/USA/0718/2007	0.0330265	0.0381429	0.0159542	0.0159616	0.102651	0.0234728	0.0234902	0.040842	0.0467796	0.0460601	0.0447798	0.0447883	0.0414329	0.0414329	0.0222033	0.0414329	0.0122247	0.0178398	0.0140949	0.0209729	0.0140818	0.0310744	0.030454	0.0310744	0.0228258	0.0240941	0.0240941	0.023466	0.0247227	0.0253686	0.0259913	0.033061	0.0116138	0.0172188	0.0178248	0.00181474	0.032352	0.0196945	0.0159555	0.0203188	0.0159542	0.0291773	0.0222156	0.01347	0.0363228
JX901349.1_APMV1/Pigeon/MD/USA/0719/2007	0.0272299	0.0322908	0.00668474	0.00668782	0.0989043	0.0177918	0.0190672	0.0388271	0.0473557	0.046636	0.0460163	0.0460251	0.0433041	0.0433041	0.0165397	0.0433041	0.0128428	0.00975932	0.0134727	0.0116063	0.0147019	0.0278506	0.025972	0.0265895	0.0171565	0.0196523	0.0184081	0.0190299	0.0190299	0.0196652	0.0202828	0.0285493	0.0134713	0.00791711	0.0109756	0.018463	0.0278558	0.0140729	0.0165781	0.0146911	0.00913123	0.0272254	0.0178067	0.0140898	0.030492	0.0190867
JX901350.1_APMV1/Pigeon/PA/USA/0720/2007	0.0265917	0.0303676	0.00607274	0.00607553	0.0952856	0.017166	0.0184389	0.0355926	0.0466893	0.0459713	0.045352	0.0453606	0.0426448	0.0426448	0.0159157	0.0426448	0.0122225	0.0018159	0.0140924	0.0109876	0.0140792	0.0272119	0.0253352	0.0259522	0.0165319	0.0190245	0.0177817	0.0184028	0.0184028	0.0190369	0.019654	0.0266345	0.0128498	0.00730291	0.0103585	0.0178347	0.0272169	0.014687	0.0159526	0.0153056	0.00851644	0.0265873	0.0171803	0.0134675	0.0298478	0.0172059	0.00791124
JX901352.1_APMV1/Pigeon/PA/USA/0723/2007	0.0291828	0.0336232	0.0122294	0.012235	0.101158	0.0196965	0.0197111	0.0382239	0.0467529	0.0447324	0.0454137	0.0454223	0.0427024	0.0427024	0.0184373	0.0427024	0.00607612	0.0153439	0.000604289	0.0165889	0.00791202	0.0272479	0.0253686	0.0259865	0.0190567	0.0203151	0.0203151	0.0196909	0.0209398	0.0215793	0.0221992	0.0279452	0.00791567	0.0134814	0.0140872	0.0153367	0.0272529	0.0159454	0.0109898	0.0165659	0.0122294	0.0253618	0.0184475	0.00730363	0.0298875	0.0147168	0.0128524	0.0147142
JX901353.1_APMV1/Pigeon/PA/USA/0724/2007	0.0278638	0.0329298	0.0109807	0.0109858	0.0995223	0.0184152	0.0196817	0.0368673	0.0453779	0.0446633	0.0440443	0.0440526	0.0413458	0.0413458	0.0171614	0.0413458	0.00242068	0.0140832	0.00546518	0.0159438	0.00424316	0.0272068	0.0240738	0.0246902	0.0177787	0.0190319	0.0190319	0.0184099	0.0196543	0.0202906	0.0209086	0.0266394	0.00424511	0.0122271	0.0128321	0.0128415	0.0259522	0.0146843	0.0072969	0.0153028	0.0109807	0.0253237	0.0171771	0.00363711	0.0298534	0.0134588	0.0140781	0.0134563	0.00607612
JX901354.1_APMV1/Pigeon/PA/USA/0725/2007	0.0278794	0.0316769	0.00975399	0.00975851	0.0988515	0.0184253	0.0184389	0.0368882	0.0440861	0.0433745	0.0427556	0.0427637	0.0400647	0.0400647	0.0171708	0.0400647	0.00485228	0.0128498	0.00914043	0.0147073	0.00668288	0.0259522	0.0240782	0.0246948	0.0177885	0.0190424	0.0190424	0.0184201	0.0196652	0.0203018	0.0209202	0.0266444	0.00546564	0.0109969	0.0116021	0.0103756	0.025957	0.0134514	0.00852501	0.0140689	0.00975399	0.0253284	0.0159393	0.00607553	0.0298589	0.0109907	0.0116075	0.0122247	0.00975577
JX901355.1_APMV1/Pigeon/PA/USA/0726/2007	0.0459888	0.0485723	0.025994	0.0260063	0.106206	0.0362157	0.0323951	0.0421	0.0527399	0.0506713	0.0486717	0.0499906	0.0473055	0.0473055	0.0336232	0.0473055	0.027276	0.0279215	0.0279452	0.0311099	0.0291852	0.0285032	0.0134588	0.0153239	0.035545	0.0355517	0.0355517	0.0349125	0.0361915	0.0368565	0.0374868	0.000604289	0.0279319	0.0272918	0.0253639	0.0330672	0.0165673	0.0266295	0.0298391	0.0272608	0.0247344	0.0304199	0.0298249	0.0285652	0.00485849	0.033706	0.0291882	0.0272709	0.0285842
JX901356.1_APMV1/Pigeon/PA/USA/0727/2007	0.0343261	0.0394551	0.0159646	0.015972	0.104903	0.0247461	0.0247645	0.0434627	0.0494314	0.0487049	0.0474203	0.0474294	0.0440526	0.0440526	0.0234728	0.0440526	0.0134675	0.0191063	0.0165858	0.0209867	0.0153296	0.0336421	0.0317461	0.0323674	0.0240966	0.0253686	0.0253686	0.024739	0.0259988	0.0266471	0.0272709	0.034362	0.0128558	0.0172301	0.0178365	0.00181524	0.0336484	0.0209574	0.017209	0.0215833	0.0159646	0.0317376	0.0234858	0.0140975	0.0376342	0.00363645	0.0190992	0.0184698	0.0172108
JX901357.1_APMV1/Pigeon/PA/USA/0728/2007	0.0330203	0.0381357	0.0147115	0.0147183	0.104107	0.0234684	0.0234858	0.0408343	0.0467707	0.0460514	0.0447713	0.0447798	0.0414251	0.0414251	0.0221992	0.0414251	0.0109907	0.0178431	0.0140924	0.0197183	0.0128438	0.0310686	0.0291797	0.0297995	0.0228216	0.0240896	0.0240896	0.0234617	0.0247181	0.0253639	0.0259865	0.0317792	0.0103805	0.015972	0.0165781	0.000604289	0.0310744	0.0184441	0.0147127	0.0190672	0.0147115	0.0291719	0.0209592	0.0122326	0.0350324	0.00120909	0.0178365	0.017209	0.0147142
JX901358.1_APMV1/Pigeon/PA/USA/0801/2008	0.0355889	0.0407243	0.0171995	0.0172076	0.105544	0.025994	0.0260133	0.0434415	0.049407	0.048681	0.047397	0.0474061	0.0440312	0.0440312	0.0247181	0.0440312	0.0134613	0.0203472	0.0165781	0.0222302	0.0153224	0.033626	0.031731	0.032352	0.0253425	0.0266169	0.0266169	0.0259865	0.0272479	0.0278978	0.0285221	0.0343455	0.0128498	0.0184683	0.0190743	0.00302769	0.0336323	0.0209476	0.017201	0.0215731	0.0171995	0.0317224	0.0234747	0.01471	0.037616	0.00363478	0.0203397	0.0197091	0.0172027
JX901359.1_APMV1/Pigeon/PA/USA/0802/2008	0.0297971	0.0348827	0.0116054	0.0116107	0.0988841	0.0203076	0.0203226	0.0388418	0.0460689	0.045352	0.0447324	0.0447409	0.0420272	0.0420272	0.0190478	0.0420272	0.00181557	0.0147142	0.0073023	0.0165781	0.00363711	0.027861	0.0259817	0.0265993	0.0196672	0.0209261	0.0209261	0.0203018	0.021551	0.022191	0.0228108	0.0285599	0.00363877	0.0128547	0.0134601	0.01347	0.0278661	0.0140781	0.00668903	0.0146965	0.0116054	0.0259747	0.0178132	0.00303101	0.0317885	0.0140884	0.0147088	0.0140858	0.00791567
JX901360.1_APMV1/Pigeon/PA/USA/0803/2008	0.0266119	0.031671	0.00607723	0.00608002	0.0975148	0.0171789	0.0172013	0.0382023	0.0454223	0.0447069	0.0440873	0.0440957	0.0413859	0.0413859	0.0159276	0.0413859	0.0122316	0.00914965	0.0141029	0.00730894	0.0140898	0.0246953	0.0253545	0.025972	0.0165443	0.0190389	0.0177951	0.0184167	0.0184167	0.0190513	0.0196688	0.0279296	0.0128594	0.00730832	0.0103662	0.0178481	0.0272377	0.014698	0.0159646	0.015317	0.00852275	0.0266075	0.0171932	0.0128571	0.0311546	0.0184717	0.00914632	0.0085305	0.0147252
JX901361.1_APMV1/Pigeon/PA/USA/0804/2008	0.0298224	0.0342675	0.0128487	0.0128547	0.101158	0.0203247	0.0203397	0.0388753	0.0474151	0.0453914	0.0460739	0.0460827	0.043358	0.043358	0.0190637	0.043358	0.00546518	0.0159675	0.00120931	0.0172139	0.00729894	0.0278846	0.0260036	0.0266218	0.0196836	0.0209437	0.0209437	0.0203188	0.0215691	0.0222097	0.02283	0.0285842	0.0073023	0.0141029	0.0147088	0.0147142	0.0278898	0.0165689	0.0103729	0.0171901	0.0128487	0.0259966	0.0190743	0.0066909	0.0318156	0.0153395	0.0147156	0.0153367	0.00181507
JX901363.1_APMV1/Pigeon/PA/USA/0806/2008	0.0291387	0.0342154	0.00974867	0.00975318	0.0960564	0.0196672	0.0184528	0.0369168	0.0467261	0.0447069	0.0453877	0.0453964	0.0426782	0.0426782	0.0184099	0.0426782	0.0134664	0.0128428	0.0153426	0.0146992	0.0140898	0.0272327	0.0253545	0.025972	0.0190284	0.0202848	0.0202848	0.0196616	0.0209086	0.021547	0.022166	0.0279296	0.0140963	0.00974867	0.00424859	0.0190957	0.0272377	0.014698	0.0172076	0.015317	0.00363877	0.0253477	0.0159513	0.0147156	0.0298819	0.0197203	0.0128381	0.012218	0.0159662
JX901364.1_APMV1/Pigeon/PA/USA/0807/2008	0.0291634	0.0342446	0.0109898	0.0109949	0.0996161	0.0196836	0.0196982	0.0381982	0.0454174	0.044702	0.0440825	0.0440909	0.0413815	0.0413815	0.0184253	0.0413815	0.00242266	0.0128534	0.0066909	0.0159571	0.00424664	0.0272299	0.0253519	0.0259693	0.0190443	0.0203018	0.0203018	0.019678	0.0209261	0.0215651	0.0221846	0.0279267	0.00424859	0.0122373	0.0128428	0.0128522	0.0272349	0.0146965	0.00730291	0.0153155	0.0109898	0.0253451	0.0171915	0.00242156	0.0311513	0.0122304	0.0140898	0.0122281	0.00730363
JX901365.1_APMV1/Pigeon/PA/USA/0808/2008	0.0285115	0.0323123	0.0103681	0.0103729	0.097411	0.0190478	0.0190618	0.0362468	0.0434368	0.0427267	0.042108	0.0421159	0.0394212	0.0394212	0.0177918	0.0394212	0.00546115	0.0134675	0.00975399	0.0153267	0.00729354	0.0265818	0.0247065	0.0253232	0.0184099	0.0196652	0.0196652	0.0190424	0.0202885	0.0209261	0.0215449	0.027276	0.00607553	0.0116129	0.012218	0.0109907	0.0265867	0.0140689	0.00913787	0.014687	0.0103681	0.0259576	0.0165595	0.00668595	0.0304945	0.0116063	0.0134626	0.0128415	0.01037
JX901366.1_APMV1/Pigeon/PA/USA/0809/2008	0.0272119	0.0322694	0.00790186	0.0079055	0.097411	0.0177802	0.0190548	0.0368673	0.044702	0.045304	0.044685	0.0446935	0.041983	0.041983	0.0165289	0.041983	0.0128344	0.00975304	0.0147061	0.0115988	0.0146924	0.0278322	0.0259549	0.0265719	0.0171454	0.0196395	0.0183961	0.0190175	0.0190175	0.0196523	0.0202695	0.0285303	0.0134626	0.00913711	0.0109685	0.0184509	0.0278374	0.0153	0.0153211	0.0159189	0.00912536	0.0272074	0.0177951	0.0140806	0.0317554	0.0190743	0.0109776	0.00913365	0.0153283
JX901368.1_APMV1/Pigeon/PA/USA/0811/2008	0.029158	0.0342382	0.0109878	0.0109929	0.101062	0.01968	0.0196945	0.038191	0.0441076	0.0433956	0.0427764	0.0427845	0.0413737	0.0413737	0.0184219	0.0413737	0.00242223	0.0140924	0.00668968	0.0159542	0.00424587	0.0272248	0.0253472	0.0259645	0.0190408	0.0202981	0.0202981	0.0196744	0.0209223	0.0215612	0.0221805	0.0279215	0.00424782	0.012235	0.0128404	0.0128498	0.0272299	0.0146938	0.00730159	0.0153127	0.0109878	0.0253404	0.0171883	0.00363943	0.0311455	0.0134675	0.0140872	0.0134651	0.0073023
JX901369.1_APMV1/Pigeon/NJ/USA/0812/2008	0.026567	0.0316172	0.00606724	0.00607003	0.098061	0.0171502	0.0171726	0.0381367	0.0453434	0.0446294	0.0440109	0.0440192	0.0413146	0.0413146	0.0159011	0.0413146	0.0122113	0.00913455	0.0140795	0.0072969	0.0140664	0.0259186	0.0253118	0.0246719	0.0165168	0.0190071	0.0177654	0.018386	0.018386	0.0190195	0.0196359	0.0278823	0.0128381	0.00729629	0.0103491	0.0178183	0.025933	0.0146736	0.015938	0.0152916	0.00850871	0.0265626	0.0171645	0.0134552	0.0311015	0.0184407	0.00913123	0.00851644	0.0147007
JX901372.1_APMV1/Broiler/PA/USA/0901/2009	0.0432784	0.047163	0.0234179	0.0234289	0.105365	0.0335722	0.0297742	0.0401036	0.0480035	0.0459626	0.0453434	0.0466537	0.0426367	0.0426367	0.0309984	0.0426367	0.0246902	0.0265993	0.0253519	0.0284979	0.0265867	0.0265719	0.0122079	0	0.0329079	0.032914	0.032914	0.0322788	0.0335498	0.034209	0.0348362	0.0147019	0.0247065	0.0247044	0.0240535	0.0304394	0.00120909	0.0234179	0.0285085	0.0240446	0.022166	0.0272175	0.027222	0.0259693	0.0190867	0.0310744	0.0265895	0.0259522	0.0259865
JX901373.1_APMV1/Pigeon/PA/USA/0902/2009	0.0278661	0.0316618	0.00852037	0.00485228	0.0946094	0.017174	0.0196945	0.038191	0.0480179	0.0459938	0.0466766	0.0466855	0.0439597	0.0439597	0.0171628	0.0439597	0.0146992	0.0116063	0.0153382	0.0134588	0.0165642	0.0284873	0.026607	0.0284873	0.0177802	0.020279	0.0190334	0.019656	0.019656	0.0202923	0.0209103	0.0304571	0.0153311	0.00852037	0.0128238	0.0203397	0.0297576	0.0171726	0.0184475	0.0177936	0.0109736	0.0278615	0.0184321	0.0159513	0.0324079	0.0197147	0.0116021	0.0109836	0.0159616
JX901374.1_APMV1/Pigeon/OH/USA/0903/2009	0.0492011	0.0544372	0.0303909	0.0297662	0.109745	0.0406738	0.0368348	0.0440359	0.0526573	0.0532181	0.0499715	0.0512928	0.0465815	0.0465815	0.0380632	0.0465815	0.0316829	0.0336197	0.0323614	0.0355413	0.0336036	0.0329482	0.0190424	0.0103614	0.0399959	0.0400034	0.0400034	0.0393608	0.0406465	0.041318	0.0419503	0.0215771	0.0323459	0.0310602	0.0310364	0.0375151	0.0115925	0.0303909	0.0355546	0.0310248	0.0291248	0.034229	0.0342474	0.0329825	0.0260256	0.0381573	0.0336071	0.0329606	0.0330045
JX901375.1_APMV1/Pigeon/PA/USA/0904/2009	0.0259817	0.0304022	0.00546716	0.00669333	0.0989975	0.0165581	0.0190832	0.0375664	0.0460739	0.0466766	0.0460564	0.0460651	0.0433416	0.0433416	0.0153084	0.0433416	0.0128534	0.0097674	0.0147279	0.011616	0.0147142	0.0278742	0.025994	0.0266119	0.0159247	0.0184167	0.017174	0.0177951	0.0177951	0.0184287	0.0190459	0.0272969	0.0134826	0.00792364	0.0109847	0.0184785	0.0278794	0.0153227	0.0165919	0.0159425	0.00913877	0.0272484	0.0178216	0.0141015	0.030518	0.0191028	0.00976384	0.00914709	0.015351
JX901376.1_APMV1/Pigeon/PA/USA/0905/2009	0.0253258	0.0291056	0.00607113	0.00242025	0.0945711	0.0159218	0.0171901	0.0355964	0.0453742	0.0433627	0.0440407	0.044049	0.0413424	0.0413424	0.0146748	0.0413424	0.0122192	0.00914043	0.0128524	0.0109847	0.0140755	0.0259453	0.0240718	0.0259453	0.01529	0.017777	0.0165366	0.0171565	0.0171565	0.0177885	0.0184047	0.0279007	0.0128464	0.00607113	0.0103557	0.0178299	0.0272096	0.0146831	0.0159483	0.0153015	0.00851418	0.0253216	0.015935	0.0134639	0.0311222	0.0172076	0.00913711	0.00852191	0.0134727
JX901377.1_APMV1/Pigeon/PA/USA/0906/2009	0.0394137	0.0419865	0.0196708	0.01968	0.104704	0.0297662	0.0259865	0.0433956	0.0519993	0.0499374	0.0493355	0.0493449	0.0452991	0.0452991	0.028482	0.0452991	0.0209339	0.02283	0.0228408	0.022191	0.0228193	0.033591	0.031698	0.0323184	0.0291086	0.029114	0.029114	0.028482	0.0297465	0.0303997	0.0310248	0.0343096	0.0215771	0.0209458	0.0203018	0.0266444	0.0335973	0.0209261	0.0247273	0.021551	0.0184253	0.0316895	0.0203093	0.0222033	0.0375765	0.027276	0.0228216	0.0221887	0.0234728
VI.1_VI_b_FJ865434_pigeon_China_S_1_2002	0.0862537	0.0875974	0.0742673	0.0729453	0.0779257	0.0826336	0.077109	0.077234	0.0950023	0.0884775	0.0906745	0.0920946	0.0848941	0.0848941	0.0784223	0.0848941	0.0756589	0.0764405	0.0764495	0.0770785	0.0777379	0.0701259	0.0776674	0.0777226	0.0818698	0.0791072	0.0791072	0.0784223	0.0797929	0.0805366	0.0811982	0.0791949	0.0764103	0.0730112	0.0736163	0.0806581	0.0777379	0.0749332	0.0798814	0.0756142	0.0729081	0.0681439	0.0756738	0.0770938	0.0827851	0.0799701	0.0777779	0.0757037	0.0771486
VI.2.2.1_VI_f_JN872180_waterfowl_USA_TX_209682_2002	0.0920162	0.096183	0.0785185	0.0771882	0.0979075	0.0869587	0.0800114	0.0863714	0.0993709	0.095681	0.0964575	0.0978923	0.0891751	0.0891751	0.0855088	0.0891751	0.0799543	0.0820947	0.0807575	0.0827686	0.0820522	0.0784998	0.0791949	0.0806581	0.0847655	0.0847824	0.0847824	0.0840907	0.0854747	0.0862297	0.086896	0.0835261	0.0807158	0.0786305	0.077864	0.0835861	0.0806741	0.0750542	0.0828016	0.0757364	0.0771486	0.0737351	0.0771638	0.0806164	0.0871541	0.082894	0.082062	0.0813466	0.0814632
VI.2.2.2_VI_e_JX244794_pigeon_China_100_2008	0.0934571	0.0976329	0.0799543	0.0786211	0.0963897	0.088385	0.0807318	0.0829536	0.101691	0.0950719	0.0973027	0.0987414	0.0885663	0.0885663	0.0841242	0.0885663	0.079986	0.0835427	0.0807896	0.0828016	0.0820848	0.0764767	0.0819772	0.0834163	0.0876081	0.0834329	0.0834329	0.0827422	0.0841242	0.0848772	0.0855429	0.0835261	0.0807479	0.081447	0.0792986	0.0850401	0.0834329	0.0737496	0.0821764	0.0744312	0.0785807	0.0730687	0.0800019	0.0814373	0.088584	0.0843462	0.0821273	0.0827916	0.0814957
VI.2.1.2_VI_h_JX518532_laughing_dove_Kenya_B2_Isiolo_2012	0.0791604	0.0798054	0.0673677	0.0674017	0.0978403	0.0742353	0.072934	0.0743404	0.0920049	0.089053	0.0884204	0.0898333	0.0812626	0.0812626	0.0721334	0.0812626	0.0687678	0.0708575	0.0695402	0.0715207	0.0708215	0.0666931	0.071448	0.0714983	0.0734894	0.0714563	0.0714563	0.0707799	0.0721334	0.0728624	0.0735182	0.0715628	0.0695049	0.0688106	0.0667214	0.0723061	0.0728682	0.0666825	0.0715768	0.0660109	0.0660238	0.0646698	0.0660624	0.0701809	0.0750957	0.0716273	0.0708297	0.0701315	0.0702303
VI.2.1.1.2.2_VI_k_JX901124_pigeon_Belgium_11_09620_2011	0.0722635	0.0777042	0.0592839	0.0593135	0.102549	0.0674017	0.062755	0.0628304	0.0766705	0.0723884	0.0724824	0.0738601	0.0695755	0.0695755	0.0646446	0.0695755	0.0606611	0.0613822	0.061413	0.0633752	0.062687	0.0552529	0.0612732	0.0599603	0.0666695	0.0639504	0.0639504	0.0632819	0.0646195	0.0653348	0.0659853	0.0633998	0.0607032	0.0593661	0.0573152	0.0654164	0.0599719	0.0573041	0.0633998	0.0579672	0.0566307	0.0532868	0.0579672	0.06205	0.0655283	0.0647453	0.0613584	0.0606728	0.0620932
VI.2.1.1.2.1_VI_j_JX094510_pigeon_China_sms12_2012	0.0722919	0.0763682	0.0599835	0.0600135	0.101011	0.0667681	0.0634615	0.06963	0.0787772	0.0744752	0.0773411	0.0787303	0.0716779	0.0716779	0.0653528	0.0716779	0.0626991	0.0634245	0.0634564	0.0654494	0.0647327	0.0552635	0.0612851	0.0633557	0.0673808	0.0660238	0.0660238	0.0653528	0.0653528	0.06607	0.0667214	0.0654494	0.0634245	0.0600668	0.0593412	0.0674729	0.0647075	0.0606611	0.0641071	0.0613276	0.0586536	0.058631	0.0600183	0.0640946	0.0689398	0.0667995	0.0633998	0.0627113	0.0641393
[truncated: 27 more columns]

## Sheet: Caption
Table. Estimates of Evolutionary Divergence between Sequences
The number of base substitutions per site from between sequences are shown. Analyses were conducted using the Maximum Composite Likelihood model [1]. This analysis involved 76 nucleotide sequences. Codon positions included were 1st+2nd+3rd+Noncoding. All ambiguous positions were removed for each sequence pair (pairwise deletion option). There were a total of 1656 positions in the final dataset. E…
1. Tamura K., Nei M., and Kumar S. (2004). Prospects for inferring very large phylogenies by using the neighbor-joining method. Proceedings of the National Academy of Sciences (USA) 101:11030-11035.
2. Kumar S., Stecher G., Li M., Knyaz C., and Tamura K. (2018). MEGA X: Molecular Evolutionary Genetics Analysis across computing platforms. Molecular Biology and Evolution 35:1547-1549.
Disclaimer: Although utmost care has been taken to ensure the correctness of the caption, the caption text is provided "as is" without any warranty of any kind. Authors advise the user to carefully check the caption prior to its use for any purpose and report any errors or problems to the authors immediately (www.megasoftware.net). In no event shall the authors and their employers be liable for a…
